# Supplementary material for: circBTBD7 Promotes Immature Porcine Sertoli Cell Growth through Modulating miR-24-3p/MAPK7 Axis to Inactivate p38 MAPK Signaling Pathway
Source: Int J Mol Sci. 2021 Aug 30;22(17):9385. doi: 10.3390/ijms22179385 (PMC8431111; doi:10.3390/ijms22179385)
Supplement: Supplementary file 1 [file ijms-22-09385-s001.zip]

Archive with 1 entries (1 files):
- ijms-1322669-supplementary.pdf
